# Supplementary material for: SPRY4 promotes adipogenic differentiation of human mesenchymal stem cells through the MEK–ERK1/2 signaling pathway
Source: Adipocyte. 2022 Sep 15;11(1):588–600. doi: 10.1080/21623945.2022.2123097 (PMC9481072; doi:10.1080/21623945.2022.2123097)
Supplement: Supplemental Material [file KADI_A_2123097_SM6675.zip]

Archive with 4 entries (3 files):
- supplementary/
- supplementary/FIG s1.tif
- supplementary/FIG s2.tif
- supplementary/Supplementary Figure legend and table.docx
